# Supplementary material for: One-Pot Phosphonylation of Heteroaromatic Lithium Reagents: The Scope and Limitations of Its Use for the Synthesis of Heteroaromatic Phosphonates
Source: Molecules. 2023 Mar 31;28(7):3135. doi: 10.3390/molecules28073135 (PMC10095984; doi:10.3390/molecules28073135)
Supplement: Supplementary file 1 [file molecules-28-03135-s001.zip]

Archive with 1 entries (1 files):
- molecules-2298233-supplementary.pdf
